# Supplementary material for: Asiatic Acid Alleviates Renal Damage by Upregulating STBD1-Mediated Glycophagy in Diabetic Kidney Disease
Source: Biomedicines. 2025 Jun 25;13(7):1544. doi: 10.3390/biomedicines13071544 (PMC12293080; doi:10.3390/biomedicines13071544)
Supplement: Supplementary file 1 [file biomedicines-13-01544-s001.zip]

Archive with 1 entries (1 files):
- biomedicines-3599348-supplementary.pdf
